# Supplementary material for: ﻿Primulajiaozishanensis (Primulaceae), a new species in Primula sect. Petiolares subsect. Davidii from Yunnan, China
Source: PhytoKeys. 2023 May 29;227:25–33. doi: 10.3897/phytokeys.227.103985 (PMC10242401; doi:10.3897/phytokeys.227.103985)
Supplement: XML Treatment for Primula jiaozishanensis [file phytokeys.227.103985-treatment1.xml]

<!DOCTYPE tp:taxon-treatment
  PUBLIC "-//TaxonX//DTD Taxonomic Treatment Publishing DTD v0 20100105//EN" "tax-treatment-NSO.dtd">
<tp:taxon-treatment xmlns:tp="http://www.plazi.org/taxpub"><tp:treatment-meta><kwd-group><label>Taxon classification</label><kwd>
              <named-content content-type="kingdom">Plantae</named-content>
            </kwd><kwd>
              <named-content content-type="order">Ericales</named-content>
            </kwd><kwd>
              <named-content content-type="family">Primulaceae</named-content>
            </kwd></kwd-group><mixed-citation publication-type="journal"><person-group><name><surname>Wu</surname><given-names>Yuan</given-names></name><name><surname>Yang</surname><given-names>Wu-Hai</given-names></name><name><surname>Wu</surname><given-names>Zhi-Kun</given-names></name></person-group><article-title>﻿<italic><tp:taxon-name><tp:taxon-name-part taxon-name-part-type="genus" reg="Primula">Primula</tp:taxon-name-part><tp:taxon-name-part taxon-name-part-type="species" reg="jiaozishanensis">jiaozishanensis</tp:taxon-name-part></tp:taxon-name></italic> (<tp:taxon-name><tp:taxon-name-part taxon-name-part-type="family">Primulaceae</tp:taxon-name-part></tp:taxon-name>), a new species in <italic><tp:taxon-name><tp:taxon-name-part taxon-name-part-type="genus" reg="Primula">Primula</tp:taxon-name-part></tp:taxon-name></italic> sect. <italic><tp:taxon-name><tp:taxon-name-part taxon-name-part-type="genus" reg="Primula"/><tp:taxon-name-part taxon-name-part-type="section" reg="Petiolares">Petiolares</tp:taxon-name-part></tp:taxon-name></italic> subsect. <italic><tp:taxon-name><tp:taxon-name-part taxon-name-part-type="genus" reg="Primula"/><tp:taxon-name-part taxon-name-part-type="section" reg="Petiolares"/><tp:taxon-name-part taxon-name-part-type="subsection" reg="Davidii">Davidii</tp:taxon-name-part></tp:taxon-name></italic> from Yunnan, China</article-title><source>PhytoKeys</source><day>29</day><month>05</month><year>2023</year><volume>227</volume><fpage>25</fpage><lpage>33</lpage><pub-id pub-id-type="doi">10.3897/phytokeys.227.103985</pub-id></mixed-citation></tp:treatment-meta><tp:nomenclature><label>﻿</label><tp:taxon-name>
            <object-id xmlns:xlink="http://www.w3.org/1999/xlink" content-type="arpha" xlink:type="simple">AB8F5D80-EF81-5FE0-AFCE-5B62831F4DC7</object-id>
            <tp:taxon-name-part taxon-name-part-type="genus" reg="Primula">Primula</tp:taxon-name-part>
            <tp:taxon-name-part taxon-name-part-type="species" reg="jiaozishanensis">jiaozishanensis</tp:taxon-name-part>
            <object-id xmlns:xlink="http://www.w3.org/1999/xlink" content-type="ipni" xlink:type="simple">urn:lsid:ipni.org:names:77320210-1</object-id>
          </tp:taxon-name><tp:taxon-authority>Z.K.Wu, W.H.Yang &amp; Yuan Wu</tp:taxon-authority><tp:taxon-status xmlns:xlink="http://www.w3.org/1999/xlink" xlink:type="simple">sp. nov.</tp:taxon-status><xref ref-type="fig" rid="F1">Figs 1</xref><xref ref-type="fig" rid="F2">, 2</xref><xref ref-type="fig" rid="F3">, 3A, D</xref></tp:nomenclature><tp:treatment-sec sec-type="diagnosis" id="SECID0EZAAE"><title>Diagnosis.</title><p>The new species most resembles <italic><tp:taxon-name><tp:taxon-name-part taxon-name-part-type="genus" reg="Primula">P.</tp:taxon-name-part><tp:taxon-name-part taxon-name-part-type="species" reg="esquirolii">esquirolii</tp:taxon-name-part></tp:taxon-name></italic> and <italic><tp:taxon-name><tp:taxon-name-part taxon-name-part-type="genus" reg="Primula">P.</tp:taxon-name-part><tp:taxon-name-part taxon-name-part-type="species" reg="sinoexscapa">sinoexscapa</tp:taxon-name-part></tp:taxon-name></italic>, sharing similar leaves with a more or less rugose surface and short or almost obsolete scape at flowering time. However, the new species differs from the latter two mainly in its long and stout rhizome with 1–3 rosettes, smaller leaf blades with shorter petioles, shorter and stouter pedicels, and larger flowers (Figs <xref ref-type="fig" rid="F1">1</xref>–<xref ref-type="fig" rid="F3">3</xref>). The main morphological distinctions between <italic><tp:taxon-name><tp:taxon-name-part taxon-name-part-type="genus" reg="Primula">P.</tp:taxon-name-part><tp:taxon-name-part taxon-name-part-type="species" reg="jiaozishanensis">jiaozishanensis</tp:taxon-name-part></tp:taxon-name></italic>, <italic><tp:taxon-name><tp:taxon-name-part taxon-name-part-type="genus" reg="Primula">P.</tp:taxon-name-part><tp:taxon-name-part taxon-name-part-type="species" reg="esquirolii">esquirolii</tp:taxon-name-part></tp:taxon-name></italic> and <italic><tp:taxon-name><tp:taxon-name-part taxon-name-part-type="genus" reg="Primula">P.</tp:taxon-name-part><tp:taxon-name-part taxon-name-part-type="species" reg="sinoexscapa">sinoexscapa</tp:taxon-name-part></tp:taxon-name></italic> are summarized in Table <xref ref-type="table" rid="T1">1</xref>.</p><table-wrap id="T1" position="float" orientation="portrait"><label>Table 1.</label><caption><p>Morphological comparisons of <italic><tp:taxon-name><tp:taxon-name-part taxon-name-part-type="genus" reg="Primula">Primula</tp:taxon-name-part><tp:taxon-name-part taxon-name-part-type="species" reg="jiaozishanensis">jiaozishanensis</tp:taxon-name-part></tp:taxon-name></italic> with <italic><tp:taxon-name><tp:taxon-name-part taxon-name-part-type="genus" reg="Primula">P.</tp:taxon-name-part><tp:taxon-name-part taxon-name-part-type="species" reg="esquirolii">esquirolii</tp:taxon-name-part></tp:taxon-name></italic> and <italic><tp:taxon-name><tp:taxon-name-part taxon-name-part-type="genus" reg="Primula">P.</tp:taxon-name-part><tp:taxon-name-part taxon-name-part-type="species" reg="sinoexscapa">sinoexscapa</tp:taxon-name-part></tp:taxon-name></italic>.</p></caption><table id="TID0EW6AE" rules="all"><tbody><tr><td rowspan="1" colspan="1">
                    <bold>Characters</bold>
                  </td><td rowspan="1" colspan="1">
                    <bold>
                      <italic>
                        <tp:taxon-name><tp:taxon-name-part taxon-name-part-type="genus" reg="Primula">P.</tp:taxon-name-part><tp:taxon-name-part taxon-name-part-type="species" reg="jiaozishanensis">jiaozishanensis</tp:taxon-name-part></tp:taxon-name>
                      </italic>
                    </bold>
                  </td><td rowspan="1" colspan="1">
                    <bold>
                      <italic>
                        <tp:taxon-name><tp:taxon-name-part taxon-name-part-type="genus" reg="Primula">P.</tp:taxon-name-part><tp:taxon-name-part taxon-name-part-type="species" reg="esquirolii">esquirolii</tp:taxon-name-part></tp:taxon-name>
                      </italic>
                    </bold>
                  </td><td rowspan="1" colspan="1">
                    <bold>
                      <italic>
                        <tp:taxon-name><tp:taxon-name-part taxon-name-part-type="genus" reg="Primula">P.</tp:taxon-name-part><tp:taxon-name-part taxon-name-part-type="species" reg="sinoexscapa">sinoexscapa</tp:taxon-name-part></tp:taxon-name>
                      </italic>
                    </bold>
                  </td></tr><tr><td rowspan="1" colspan="1">Rhizome</td><td rowspan="1" colspan="1">long and stout, 3–4 cm long</td><td rowspan="1" colspan="1">short and stout, 1–2 cm long</td><td rowspan="1" colspan="1">short and stout, 1–2 cm long</td></tr><tr><td rowspan="1" colspan="1">Rosette</td><td rowspan="1" colspan="1">1–3</td><td rowspan="1" colspan="1">1</td><td rowspan="1" colspan="1">1</td></tr><tr><td rowspan="1" colspan="1">Scape</td><td rowspan="1" colspan="1">almost obsolete or to 1 cm in flowering time</td><td rowspan="1" colspan="1">almost obsolete or to 5 cm in flowering time</td><td rowspan="1" colspan="1">obsolete in flowering time</td></tr><tr><td rowspan="1" colspan="1">Leaf blade</td><td rowspan="1" colspan="1">2–4 × 1.5–2.5 cm, spatulate or elliptic–obovate, coriaceous, adaxially covered with sparse white long hairs, abaxially with multicellular hairs along veins.</td><td rowspan="1" colspan="1">5–13 × 1.5–5 cm, elliptic–obovate to obovate–oblanceolate, subcoriaceous, abaxially densely short glandular pubescent along veins</td><td rowspan="1" colspan="1">2.5–7 (12) × 1.5–3.5 (6) cm, oblong or oblong–obovate, firm papery, abaxially with multicellular hairs along veins, adaxially fulvous pilose along midvein</td></tr><tr><td rowspan="1" colspan="1">Petioles</td><td rowspan="1" colspan="1">0.5–1.0 cm, thick covering of long multicellular hairs.</td><td rowspan="1" colspan="1">short or almost obsolete to 1–2 cm, sparsely glandular.</td><td rowspan="1" colspan="1">2–5 cm, with long dense white pilose</td></tr><tr><td rowspan="1" colspan="1">Inflorescences</td><td rowspan="1" colspan="1">1 flowered or occasionally 2 flowered</td><td rowspan="1" colspan="1">2–8 flowered</td><td rowspan="1" colspan="1">1–4 flowered</td></tr><tr><td rowspan="1" colspan="1">Pedicels</td><td rowspan="1" colspan="1">1–3 mm, shorter than bracts</td><td rowspan="1" colspan="1">10–20 mm, longer than bracts</td><td rowspan="1" colspan="1">15–40 mm, longer than bracts</td></tr><tr><td rowspan="1" colspan="1">Calyx</td><td rowspan="1" colspan="1">6–8 mm long</td><td rowspan="1" colspan="1">5–7 mm long</td><td rowspan="1" colspan="1">7–9 mm long</td></tr><tr><td rowspan="1" colspan="1">Corolla</td><td rowspan="1" colspan="1">tube usually two times as the length of the calyx, limb 30–45 mm wide, lobes obcordate</td><td rowspan="1" colspan="1">tube usually 2–3 times as the length of calyx, limb 15–20 mm wide. lobes obovate</td><td rowspan="1" colspan="1">tube nearly two time as the length of the calyx, limb 15–20 mm wide, lobes narrowly obovate</td></tr><tr><td rowspan="1" colspan="1">Flower</td><td rowspan="1" colspan="1">heterostylous</td><td rowspan="1" colspan="1">homostylous</td><td rowspan="1" colspan="1">heterostylous</td></tr><tr><td rowspan="1" colspan="1">Habitat</td><td rowspan="1" colspan="1">open alpine meadow</td><td rowspan="1" colspan="1">moist limestone cliffs</td><td rowspan="1" colspan="1">moist limestone cliffs</td></tr></tbody></table></table-wrap><fig id="F1" position="float" orientation="portrait"><object-id xmlns:xlink="http://www.w3.org/1999/xlink" content-type="doi" xlink:type="simple">10.3897/phytokeys.227.103985.figure1</object-id><object-id xmlns:xlink="http://www.w3.org/1999/xlink" content-type="arpha" xlink:type="simple">F46CD61D-0139-558D-A80A-434A4D384DB1</object-id><label>Figure 1.</label><caption><p><italic><tp:taxon-name><tp:taxon-name-part taxon-name-part-type="genus" reg="Primula">Primula</tp:taxon-name-part><tp:taxon-name-part taxon-name-part-type="species" reg="jiaozishanensis">jiaozishanensis</tp:taxon-name-part></tp:taxon-name></italic> sp. nov. <bold>A–I A</bold> habitat <bold>B, C</bold> habit in flowering <bold>D</bold> leaves, left: upper surface, right: lower surface <bold>E</bold> bud scales, left: outer surface, right: inner surface <bold>F</bold> calyx, left: outer surface, right: inner surface <bold>G</bold> flower shape <bold>H</bold> corolla lobes, left: upper surface, right: lower surface <bold>I</bold> dissected corolla showing anthers and stigmas, left: pin flower, right: thrum flower. Photographed by Z.K Wu.</p></caption><graphic xmlns:xlink="http://www.w3.org/1999/xlink" xlink:href="phytokeys-227-025_article-103985__-g001.jpg" position="float" orientation="portrait" xlink:type="simple" id="oo_855972.jpg"><uri content-type="original_file" xlink:type="simple">https://binary.pensoft.net/fig/855972</uri></graphic></fig></tp:treatment-sec><tp:treatment-sec sec-type="material" id="SECID0EEMAE"><title>Type.</title><p>China. Yunnan: Dongchuan District, Luoxue xiang, Jiaozi Snow Mountain. <named-content xmlns:xlink="http://www.w3.org/1999/xlink" content-type="dwc:verbatimCoordinates" xlink:type="simple"><named-content content-type="geo-json" specific-use="{&#34;type&#34;:&#34;Point&#34;,&#34;coordinates&#34;:[102.945000,26.162833]}" id="NCID0ENMAE" xlink:type="simple">26°9.77'N, 102°56.7'E</named-content></named-content>, 3990 m alt., 1 May 2017 (fl.), <italic>Zhikun WU ZKWu2017050</italic> (holotype: KUN!; isotype: KUN!).</p><fig id="F2" position="float" orientation="portrait"><object-id xmlns:xlink="http://www.w3.org/1999/xlink" content-type="doi" xlink:type="simple">10.3897/phytokeys.227.103985.figure2</object-id><object-id xmlns:xlink="http://www.w3.org/1999/xlink" content-type="arpha" xlink:type="simple">382CABF7-4D85-5542-BF79-41F27CA72CDC</object-id><label>Figure 2.</label><caption><p><italic><tp:taxon-name><tp:taxon-name-part taxon-name-part-type="genus" reg="Primula">Primula</tp:taxon-name-part><tp:taxon-name-part taxon-name-part-type="species" reg="jiaozishanensis">jiaozishanensis</tp:taxon-name-part></tp:taxon-name></italic> sp. nov. <bold>A</bold> habit <bold>B</bold> leaves, left: upper surface, right: lower surface <bold>C</bold> bud scales, left: outer surface, right: inner surface <bold>D</bold> calyx, left: outer surface, right: inner surface <bold>E</bold> bract <bold>F</bold> flower, long style (pin) <bold>G</bold> flower, short style (thrum). Drawn by Ms. Xiang–Li Wu.</p></caption><graphic xmlns:xlink="http://www.w3.org/1999/xlink" xlink:href="phytokeys-227-025_article-103985__-g002.jpg" position="float" orientation="portrait" xlink:type="simple" id="oo_855973.jpg"><uri content-type="original_file" xlink:type="simple">https://binary.pensoft.net/fig/855973</uri></graphic></fig></tp:treatment-sec><tp:treatment-sec sec-type="description" id="SECID0E1NAE"><title>Description.</title><p>A perennial hairy robust, dwarf herbaceous, efarinose, with a long stout rhizome and numerous fibrous roots, rhizome 3–4 cm long, ca. 0.5 cm in diameter; at flowering time girt at the base by ovate to oblong paleaceous bud scales, scales 1.5–1.8 cm long, 0.4–0.6 cm broad, acute at the apex, outer surface with a sparse covering of long multicellular hairs. <bold><italic>Leaves</italic></bold> forming 1–3 rosettes, leaves of current year not well–developed at anthesis, leaves of previous year at flowering time 2–4 cm long including the petiole, 1.5–2.5 cm broad, spatulate or elliptic–obovate, obtuse or rounded at the apex, gradually tapering into the winged petiole; petiole 0.5 to 1 cm, 1/4 as long as leaf blade, stout with a thick covering of long multicellular hairs; lamina coriaceous, adaxially bullate, covered with sparse white long hairs, abaxially with multicellular hairs along veins, margin with regular sparsely acute serrate. <bold><italic>Scape</italic></bold> at flowering time almost obsolete or to 1 cm, usually solitary, covered by bud scales, with a thick covering of long multicellular hairs, usually 1 flowered or occasionally 2 flowered. <bold><italic>Bracts</italic></bold> linear–lanceolate, 3–6 mm long, glabrous; pedicel 1–3 mm, shorter than bract, with a thick covering of long multicellular hairs. <bold><italic>Flower</italic></bold> heterostylous; calyx campanulate, 6–8 mm long, puberulous, parted to 1/2 of its length, lobes ovate to ovate–lanceolate, apex obtuse or occasionally serrate; corolla funnel–shaped, purplish blue or violet, tube 15–20 mm long, usually twice the length of the calyx, limb 30–45 mm wide, lobes obcordate, 13–18 mm long, apex deeply emarginate. <bold><italic>Pin flowers</italic></bold>: corolla tube 14–16 mm long, stamens ca. 7 mm above the base of the corolla tube, style 14–16 mm long. <bold><italic>Thrum flowers</italic></bold>: corolla tube 16–20 mm; stamens 16–18 mm above base of corolla tube, style ca. 8 mm long. <bold><italic>Capsule</italic></bold> unknown.</p><fig id="F3" position="float" orientation="portrait"><object-id xmlns:xlink="http://www.w3.org/1999/xlink" content-type="doi" xlink:type="simple">10.3897/phytokeys.227.103985.figure3</object-id><object-id xmlns:xlink="http://www.w3.org/1999/xlink" content-type="arpha" xlink:type="simple">5187D1C5-10CC-595F-98FC-E2602528DBAF</object-id><label>Figure 3.</label><caption><p><italic><tp:taxon-name><tp:taxon-name-part taxon-name-part-type="genus" reg="Primula">Primula</tp:taxon-name-part><tp:taxon-name-part taxon-name-part-type="species" reg="jiaozishanensis">jiaozishanensis</tp:taxon-name-part></tp:taxon-name></italic> and two of its allies <bold>A</bold> holotype specimen of <italic><tp:taxon-name><tp:taxon-name-part taxon-name-part-type="genus" reg="Primula">P.</tp:taxon-name-part><tp:taxon-name-part taxon-name-part-type="species" reg="jiaozishanensis">jiaozishanensis</tp:taxon-name-part></tp:taxon-name></italic> (<italic>ZKWU 2017050</italic>, KUN, specimen number KUN1576215) <bold>B</bold> the possible type of <italic><tp:taxon-name><tp:taxon-name-part taxon-name-part-type="genus" reg="Primula">P.</tp:taxon-name-part><tp:taxon-name-part taxon-name-part-type="species" reg="esquirolii">esquirolii</tp:taxon-name-part></tp:taxon-name></italic> (Martin, L. and Esquirol, J., E, specimen number E00024325) <bold>C</bold> paratype of <italic><tp:taxon-name><tp:taxon-name-part taxon-name-part-type="genus" reg="Primula">P.</tp:taxon-name-part><tp:taxon-name-part taxon-name-part-type="species" reg="sinoexscapa">sinoexscapa</tp:taxon-name-part></tp:taxon-name></italic> from its type locality (<italic>M.K. Li 3530</italic>, WUK, specimen number WUK0275821) <bold>D</bold><italic><tp:taxon-name><tp:taxon-name-part taxon-name-part-type="genus" reg="Primula">P.</tp:taxon-name-part><tp:taxon-name-part taxon-name-part-type="species" reg="jiaozishanensis">jiaozishanensis</tp:taxon-name-part></tp:taxon-name></italic><bold>E</bold><italic><tp:taxon-name><tp:taxon-name-part taxon-name-part-type="genus" reg="Primula">P.</tp:taxon-name-part><tp:taxon-name-part taxon-name-part-type="species" reg="esquirolii">esquirolii</tp:taxon-name-part></tp:taxon-name></italic><bold>F</bold><italic><tp:taxon-name><tp:taxon-name-part taxon-name-part-type="genus" reg="Primula">P.</tp:taxon-name-part><tp:taxon-name-part taxon-name-part-type="species" reg="sinoexscapa">sinoexscapa</tp:taxon-name-part></tp:taxon-name></italic>. <bold>D–F</bold> photographed by Z.K Wu from their type locality.</p></caption><graphic xmlns:xlink="http://www.w3.org/1999/xlink" xlink:href="phytokeys-227-025_article-103985__-g003.jpg" position="float" orientation="portrait" xlink:type="simple" id="oo_855974.jpg"><uri content-type="original_file" xlink:type="simple">https://binary.pensoft.net/fig/855974</uri></graphic></fig></tp:treatment-sec><tp:treatment-sec sec-type="distribution" id="SECID0EBSAE"><title>Distribution and ecology.</title><p><italic><tp:taxon-name><tp:taxon-name-part taxon-name-part-type="genus" reg="Primula">Primula</tp:taxon-name-part><tp:taxon-name-part taxon-name-part-type="species" reg="jiaozishanensis">jiaozishanensis</tp:taxon-name-part></tp:taxon-name></italic> is only known from the type locality on Jiaozi Snow Mountain in Dongchuan District, Yunnan, China. The plant grows in the open alpine meadow (Fig. <xref ref-type="fig" rid="F1">1</xref>, Map <xref ref-type="fig" rid="F4">1</xref>).</p><fig id="F4" position="float" orientation="portrait"><object-id xmlns:xlink="http://www.w3.org/1999/xlink" content-type="doi" xlink:type="simple">10.3897/phytokeys.227.103985.map1</object-id><object-id xmlns:xlink="http://www.w3.org/1999/xlink" content-type="arpha" xlink:type="simple">4FC970DD-FCD4-5A69-A99B-F63A0CC0280D</object-id><label>Map 1.</label><caption><p>Location of the population of <italic><tp:taxon-name><tp:taxon-name-part taxon-name-part-type="genus" reg="Primula">Primula</tp:taxon-name-part><tp:taxon-name-part taxon-name-part-type="species" reg="jiaozishanensis">jiaozishanensis</tp:taxon-name-part></tp:taxon-name></italic> in Dongchuan District, Yunnan.</p></caption><graphic xmlns:xlink="http://www.w3.org/1999/xlink" xlink:href="phytokeys-227-025_article-103985__-g004.jpg" position="float" orientation="portrait" xlink:type="simple" id="oo_855975.jpg"><uri content-type="original_file" xlink:type="simple">https://binary.pensoft.net/fig/855975</uri></graphic></fig></tp:treatment-sec><tp:treatment-sec sec-type="phenology" id="SECID0ESTAE"><title>Phenology.</title><p>Flowering occurs from April to May.</p></tp:treatment-sec><tp:treatment-sec sec-type="etymology" id="SECID0EXTAE"><title>Etymology.</title><p>The specific epithet of the new species is taken from the Chinese Pinyin, “Jiaozishan”, the name of the mountain in Northern Yunnan, China, where the type specimen was collected (Map <xref ref-type="fig" rid="F4">1</xref>).</p></tp:treatment-sec><tp:treatment-sec sec-type="Vernacular name" id="SECID0EBUAE"><title>Vernacular name.</title><p>Chinese mandarin: <italic>jiao zi shan bao chun</italic> (轿子山报春).</p></tp:treatment-sec><tp:treatment-sec sec-type="Provisional Conservation status" id="SECID0EJUAE"><title>Provisional Conservation status.</title><p>Critically Endangered (<abbrev xmlns:xlink="http://www.w3.org/1999/xlink" xlink:title="Critically Endangered" id="ABBRID0EPUAE" xlink:type="simple">CR</abbrev> B2ab(iii)). The authors have conducted field surveys several times in the type locality and adjacent districts (e.g., Luquan, Qiaojia and Huize) for this new species, and discovered only one population of <italic><tp:taxon-name><tp:taxon-name-part taxon-name-part-type="genus" reg="Primula">Primula</tp:taxon-name-part><tp:taxon-name-part taxon-name-part-type="species" reg="jiaozishanensis">jiaozishanensis</tp:taxon-name-part></tp:taxon-name></italic>, with approximately 100 adult individuals, distributed over about 100 m<sup>2</sup> in the type locality. This site is in a dry alpine meadow; the new species grows very close to the path for visitors and faces a strong threat from grazing and human activities. Its status should therefore be of concern and addressed by further investigations.</p><p>We estimated the extent of occurrence of the species to be less than 10 km<sup>2</sup>. Over the last five years, we have observed a steady decline in the territory area of the habitat due to road construction and grazing. Considering the present field information and IUCN categories of threat (<xref ref-type="bibr" rid="B9">IUCN Standards and Petitions Committee 2022</xref>), this species should be included in the category Critically Endangered (<abbrev xmlns:xlink="http://www.w3.org/1999/xlink" xlink:title="Critically Endangered" id="ABBRID0EIVAE" xlink:type="simple">CR</abbrev> B2ab(iii)).</p></tp:treatment-sec><tp:treatment-sec sec-type="material" id="SECID0EMVAE"><title>Additional specimens examined</title><p><bold>(<italic>paratypes</italic>).</bold> The same locality as holotype, 8 May 2020 (fl.), <italic>Zhikun WU ZKWu 2020045</italic> (KUN!).</p></tp:treatment-sec><ref-list><ref id="B9"><mixed-citation xmlns:xlink="http://www.w3.org/1999/xlink" xlink:type="simple">IUCN Standards and Petitions Committee (<year>2022</year>) Guidelines for Using the IUCN Red List Categories and Criteria, Version 15.1. Prepared by the Standards and Petitions Committee. [Accessed 25. 04. 2023]</mixed-citation></ref></ref-list></tp:taxon-treatment>
